# Supplementary material for: Particle Engineering of Chitosan and Kaolin Composite as a Novel Tablet Excipient by Nanoparticles Formation and Co-Processing
Source: Pharmaceutics. 2021 Nov 3;13(11):1844. doi: 10.3390/pharmaceutics13111844 (PMC8618914; doi:10.3390/pharmaceutics13111844)
Supplement: Supplementary file 1 [file pharmaceutics-13-01844-s001.zip]

Archive with 1 entries (1 files):
- pharmaceutics-1379946-supplementary.pdf
